# Supplementary material for: New Insight into Cavitation-Assisted Chemical Refining and Enzymatic Modification of Vegetable Oils and Their Impact on Physicochemical Properties of Final Products
Source: Foods. 2026 Jan 25;15(3):439. doi: 10.3390/foods15030439 (PMC12897236; doi:10.3390/foods15030439)
Supplement: Supplementary file 1 [file foods-15-00439-s001.zip]

Archive with 1 entries (1 files):
- foods-4058774-supplementary.pdf
